# Supplementary material for: Prevalence, virulence profiles and antibiotic susceptibility patterns of Shiga toxin producing Escherichia coli O157:H7 among children 6–59 months in Longido, Arusha-Tanzania
Source: PLoS One. 2026 Jul 10;21(7):e0353396. doi: 10.1371/journal.pone.0353396 (PMC13353950; doi:10.1371/journal.pone.0353396)
Supplement: S1 Dataset — Dataset containing participants-level STEC⁠ prevalence data and associated variables used in the statistical analyses reported in this study. (XLSX) [file pone.0353396.s004.xlsx]

## Sheet: Sheet1
SAMPLE ID	Animal expossure	Consumption of undercooked beef	Unpasteurized milk intake	Water source	Clinical Signs	rfbE gene	stx1 gene	stx2 gene	Hly gene	eaeA gene
E003	NO LIVESTOCK	NO	NO	TREATED	BODY WEAKENES	N/DETECTED	N/DETECTED	N/DETECTED	N/DETECTED	N/DETECTED
N112	YES	YES	YES	UNTREATED	DIARRHOEA	N/DETECTED	N/DETECTED	N/DETECTED	N/DETECTED	N/DETECTED
N075	NO LIVESTOCK	NO	YES	UNTREATED	DIARRHOEA	N/DETECTED	N/DETECTED	N/DETECTED	N/DETECTED	N/DETECTED
N069	YES	NO	YES	UNTREATED	DIARRHOEA	N/DETECTED	N/DETECTED	N/DETECTED	N/DETECTED	N/DETECTED
N087	YES	YES	NO	UNTREATED	BODY WEAKENES	N/DETECTED	N/DETECTED	N/DETECTED	N/DETECTED	N/DETECTED
N064	YES	YES	YES	UNTREATED	BODY WEAKENES	N/DETECTED	N/DETECTED	N/DETECTED	N/DETECTED	N/DETECTED
N054	NO LIVESTOCK	YES	NO	TREATED	DIARRHOEA	N/DETECTED	N/DETECTED	N/DETECTED	N/DETECTED	N/DETECTED
N110	YES	YES	YES	UNTREATED	DIARRHOEA	DETECTED	DETECTED	DETECTED	N/DETECTED	DETECTED
N035	NO LIVESTOCK	NO	NO	UNTREATED	DIARRHOEA	N/DETECTED	N/DETECTED	N/DETECTED	N/DETECTED	N/DETECTED
E002	NO LIVESTOCK	NO	YES	UNTREATED	DIARRHOEA	N/DETECTED	N/DETECTED	N/DETECTED	N/DETECTED	N/DETECTED
N025	NO LIVESTOCK	NO	YES	UNTREATED	DIARRHOEA	N/DETECTED	N/DETECTED	N/DETECTED	N/DETECTED	N/DETECTED
N002	YES	NO	YES	UNTREATED	DIARRHOEA	DETECTED	DETECTED	DETECTED	DETECTED	DETECTED
N019	NO LIVESTOCK	YES	YES	UNTREATED	DIARRHOEA	N/DETECTED	N/DETECTED	N/DETECTED	N/DETECTED	N/DETECTED
N018	YES	YES	YES	UNTREATED	FEVER	N/DETECTED	N/DETECTED	N/DETECTED	N/DETECTED	N/DETECTED
N017	NO LIVESTOCK	YES	YES	UNTREATED	FEVER	N/DETECTED	N/DETECTED	N/DETECTED	N/DETECTED	N/DETECTED
N015	YES	YES	YES	UNTREATED	FEVER	DETECTED	DETECTED	DETECTED	DETECTED	DETECTED
N014	YES	YES	YES	UNTREATED	BODY WEAKENES	DETECTED	N/DETECTED	N/DETECTED	N/DETECTED	N/DETECTED
N052	YES	YES	YES	UNTREATED	BODY WEAKENES	DETECTED	DETECTED	DETECTED	DETECTED	DETECTED
N088	YES	YES	YES	UNTREATED	FEVER	N/DETECTED	N/DETECTED	N/DETECTED	N/DETECTED	N/DETECTED
N049	YES	YES	YES	UNTREATED	FEVER	N/DETECTED	N/DETECTED	N/DETECTED	N/DETECTED	N/DETECTED
N063	YES	YES	YES	UNTREATED	FEVER	N/DETECTED	N/DETECTED	N/DETECTED	N/DETECTED	N/DETECTED
N027	YES	YES	YES	UNTREATED	DIARRHOEA	N/DETECTED	N/DETECTED	N/DETECTED	N/DETECTED	N/DETECTED
N101	NO LIVESTOCK	YES	YES	UNTREATED	FEVER	N/DETECTED	N/DETECTED	N/DETECTED	N/DETECTED	N/DETECTED
N114	NO LIVESTOCK	YES	YES	UNTREATED	DIARRHOEA	N/DETECTED	N/DETECTED	N/DETECTED	N/DETECTED	N/DETECTED
N001B	NO LIVESTOCK	NO	YES	UNTREATED	DIARRHOEA	N/DETECTED	N/DETECTED	N/DETECTED	N/DETECTED	N/DETECTED
E001	YES	NO	YES	UNTREATED	DIARRHOEA	N/DETECTED	N/DETECTED	N/DETECTED	N/DETECTED	N/DETECTED
N021	YES	YES	YES	UNTREATED	DIARRHOEA	DETECTED	DETECTED	DETECTED	DETECTED	DETECTED
N026	YES	YES	YES	UNTREATED	DIARRHOEA	N/DETECTED	N/DETECTED	N/DETECTED	N/DETECTED	N/DETECTED
N031	YES	YES	YES	UNTREATED	FEVER	N/DETECTED	N/DETECTED	N/DETECTED	N/DETECTED	N/DETECTED
N030	NO LIVESTOCK	YES	YES	UNTREATED	FEVER	N/DETECTED	N/DETECTED	N/DETECTED	N/DETECTED	N/DETECTED
N029	NO LIVESTOCK	NO	NO	TREATED	FEVER	N/DETECTED	N/DETECTED	N/DETECTED	N/DETECTED	N/DETECTED
N028	NO LIVESTOCK	YES	YES	TREATED	FEVER	N/DETECTED	N/DETECTED	N/DETECTED	N/DETECTED	N/DETECTED
N044	YES	YES	YES	TREATED	FEVER	N/DETECTED	N/DETECTED	N/DETECTED	N/DETECTED	N/DETECTED
N043	YES	YES	YES	UNTREATED	DIARRHOEA	DETECTED	DETECTED	DETECTED	DETECTED	DETECTED
N041	YES	YES	YES	UNTREATED	FEVER	N/DETECTED	N/DETECTED	N/DETECTED	N/DETECTED	N/DETECTED
N096	YES	YES	YES	UNTREATED	FEVER	N/DETECTED	N/DETECTED	N/DETECTED	N/DETECTED	N/DETECTED
N126	YES	YES	YES	UNTREATED	FEVER	N/DETECTED	N/DETECTED	N/DETECTED	N/DETECTED	N/DETECTED
N125	YES	YES	YES	UNTREATED	FEVER	N/DETECTED	N/DETECTED	N/DETECTED	N/DETECTED	N/DETECTED
N124	NO LIVESTOCK	YES	YES	UNTREATED	FEVER	N/DETECTED	N/DETECTED	N/DETECTED	N/DETECTED	N/DETECTED
N123	YES	YES	YES	UNTREATED	FEVER	N/DETECTED	N/DETECTED	N/DETECTED	N/DETECTED	N/DETECTED
N065	YES	YES	YES	UNTREATED	FEVER	N/DETECTED	N/DETECTED	N/DETECTED	N/DETECTED	N/DETECTED
N067	YES	YES	YES	UNTREATED	BODY WEAKENES	N/DETECTED	N/DETECTED	N/DETECTED	N/DETECTED	N/DETECTED
N069	YES	YES	YES	UNTREATED	DIARRHOEA	DETECTED	N/DETECTED	N/DETECTED	N/DETECTED	N/DETECTED
N070	YES	YES	YES	UNTREATED	DIARRHOEA	DETECTED	DETECTED	N/DETECTED	N/DETECTED	N/DETECTED
N071	YES	YES	YES	UNTREATED	FEVER	N/DETECTED	N/DETECTED	N/DETECTED	N/DETECTED	N/DETECTED
N072	YES	YES	YES	UNTREATED	DIARRHOEA	N/DETECTED	N/DETECTED	N/DETECTED	N/DETECTED	N/DETECTED
N073	NO LIVESTOCK	YES	YES	UNTREATED	DIARRHOEA	N/DETECTED	N/DETECTED	N/DETECTED	N/DETECTED	N/DETECTED
N074	NO LIVESTOCK	YES	YES	UNTREATED	DIARRHOEA	DETECTED	DETECTED	N/DETECTED	N/DETECTED	N/DETECTED
N090	NO LIVESTOCK	YES	YES	UNTREATED	FEVER	N/DETECTED	N/DETECTED	N/DETECTED	N/DETECTED	N/DETECTED
N045	YES	YES	YES	UNTREATED	FEVER	DETECTED	N/DETECTED	N/DETECTED	N/DETECTED	N/DETECTED
N046	NO LIVESTOCK	YES	YES	UNTREATED	FEVER	N/DETECTED	N/DETECTED	N/DETECTED	N/DETECTED	N/DETECTED
N047	NO LIVESTOCK	YES	YES	UNTREATED	DIARRHOEA	N/DETECTED	N/DETECTED	N/DETECTED	N/DETECTED	N/DETECTED
N051	NO LIVESTOCK	YES	YES	UNTREATED	DIARRHOEA	N/DETECTED	N/DETECTED	N/DETECTED	N/DETECTED	N/DETECTED
N050	NO LIVESTOCK	YES	YES	UNTREATED	BODY WEAKENES	DETECTED	N/DETECTED	N/DETECTED	N/DETECTED	N/DETECTED
N048	YES	NO	NO	TREATED	BODY WEAKENES	N/DETECTED	N/DETECTED	N/DETECTED	N/DETECTED	N/DETECTED
N003	YES	YES	YES	UNTREATED	DIARRHOEA	N/DETECTED	N/DETECTED	N/DETECTED	N/DETECTED	N/DETECTED
N010	YES	YES	YES	UNTREATED	BODY WEAKENES	N/DETECTED	N/DETECTED	N/DETECTED	N/DETECTED	N/DETECTED
N009	YES	YES	YES	UNTREATED	DIARRHOEA	DETECTED	DETECTED	DETECTED	DETECTED	DETECTED
N016	YES	YES	YES	UNTREATED	FEVER	DETECTED	DETECTED	DETECTED	DETECTED	DETECTED
N007	NO LIVESTOCK	NO	NO	TREATED	DIARRHOEA	N/DETECTED	N/DETECTED	N/DETECTED	N/DETECTED	N/DETECTED
E003	NO LIVESTOCK	NO	YES	UNTREATED	FEVER	N/DETECTED	N/DETECTED	N/DETECTED	N/DETECTED	N/DETECTED
N020	NO LIVESTOCK	NO	YES	UNTREATED	DIARRHOEA	N/DETECTED	N/DETECTED	N/DETECTED	N/DETECTED	N/DETECTED
N024	NO LIVESTOCK	NO	YES	UNTREATED	FEVER	N/DETECTED	N/DETECTED	N/DETECTED	N/DETECTED	N/DETECTED
N023	NO LIVESTOCK	NO	YES	UNTREATED	DIARRHOEA	N/DETECTED	N/DETECTED	N/DETECTED	N/DETECTED	N/DETECTED
N022	NO LIVESTOCK	NO	YES	UNTREATED	FEVER	N/DETECTED	N/DETECTED	N/DETECTED	N/DETECTED	N/DETECTED
N013	NO LIVESTOCK	YES	YES	UNTREATED	DIARRHOEA	N/DETECTED	N/DETECTED	N/DETECTED	N/DETECTED	N/DETECTED
N012	YES	NO	YES	UNTREATED	FEVER	N/DETECTED	N/DETECTED	N/DETECTED	N/DETECTED	N/DETECTED
N011	YES	NO	YES	UNTREATED	DIARRHOEA	N/DETECTED	N/DETECTED	N/DETECTED	N/DETECTED	N/DETECTED
N079	YES	NO	YES	UNTREATED	FEVER	DETECTED	N/DETECTED	N/DETECTED	N/DETECTED	N/DETECTED
N078	YES	NO	YES	UNTREATED	DIARRHOEA	N/DETECTED	N/DETECTED	N/DETECTED	N/DETECTED	N/DETECTED
N066	YES	NO	YES	UNTREATED	DIARRHOEA	N/DETECTED	N/DETECTED	N/DETECTED	N/DETECTED	N/DETECTED
N105	YES	NO	YES	UNTREATED	FEVER	DETECTED	DETECTED	N/DETECTED	N/DETECTED	N/DETECTED
N106	YES	NO	YES	UNTREATED	FEVER	N/DETECTED	N/DETECTED	N/DETECTED	N/DETECTED	N/DETECTED
N104	YES	NO	YES	UNTREATED	FEVER	N/DETECTED	N/DETECTED	N/DETECTED	N/DETECTED	N/DETECTED
N108	YES	NO	YES	UNTREATED	FEVER	N/DETECTED	N/DETECTED	N/DETECTED	N/DETECTED	N/DETECTED
N042	YES	NO	YES	UNTREATED	DIARRHOEA	N/DETECTED	N/DETECTED	N/DETECTED	N/DETECTED	N/DETECTED
N130	YES	YES	YES	UNTREATED	FEVER	N/DETECTED	N/DETECTED	N/DETECTED	N/DETECTED	N/DETECTED
N129	YES	NO	YES	UNTREATED	FEVER	N/DETECTED	N/DETECTED	N/DETECTED	N/DETECTED	N/DETECTED
N012B	YES	YES	YES	UNTREATED	DIARRHOEA	N/DETECTED	N/DETECTED	N/DETECTED	N/DETECTED	N/DETECTED
N011B	YES	NO	YES	UNTREATED	FEVER	DETECTED	DETECTED	DETECTED	DETECTED	DETECTED
N127	YES	NO	YES	UNTREATED	FEVER	N/DETECTED	N/DETECTED	N/DETECTED	N/DETECTED	N/DETECTED
N089	YES	NO	YES	UNTREATED	FEVER	N/DETECTED	N/DETECTED	N/DETECTED	N/DETECTED	N/DETECTED
N128	YES	NO	YES	UNTREATED	DIARRHOEA	N/DETECTED	N/DETECTED	N/DETECTED	N/DETECTED	N/DETECTED
N091	YES	NO	YES	UNTREATED	DIARRHOEA	N/DETECTED	N/DETECTED	N/DETECTED	N/DETECTED	N/DETECTED
N095	YES	NO	YES	TREATED	DIARRHOEA	N/DETECTED	N/DETECTED	N/DETECTED	N/DETECTED	N/DETECTED
N093	YES	NO	YES	TREATED	DIARRHOEA	N/DETECTED	N/DETECTED	N/DETECTED	N/DETECTED	N/DETECTED
N077	YES	NO	YES	TREATED	DIARRHOEA	N/DETECTED	N/DETECTED	N/DETECTED	N/DETECTED	N/DETECTED
N076	YES	NO	YES	UNTREATED	DIARRHOEA	N/DETECTED	N/DETECTED	N/DETECTED	N/DETECTED	N/DETECTED
N055	YES	NO	YES	UNTREATED	DIARRHOEA	N/DETECTED	N/DETECTED	N/DETECTED	N/DETECTED	N/DETECTED
N059	YES	NO	NO	TREATED	DIARRHOEA	N/DETECTED	N/DETECTED	N/DETECTED	N/DETECTED	N/DETECTED
N061	YES	NO	NO	TREATED	DIARRHOEA	N/DETECTED	N/DETECTED	N/DETECTED	N/DETECTED	N/DETECTED
N058	YES	NO	NO	UNTREATED	DIARRHOEA	N/DETECTED	N/DETECTED	N/DETECTED	N/DETECTED	N/DETECTED
N060	YES	NO	NO	UNTREATED	FEVER	N/DETECTED	N/DETECTED	N/DETECTED	N/DETECTED	N/DETECTED
N057	NO LIVESTOCK	NO	YES	TREATED	DIARRHOEA	N/DETECTED	N/DETECTED	N/DETECTED	N/DETECTED	N/DETECTED
N056	NO LIVESTOCK	NO	YES	UNTREATED	DIARRHOEA	N/DETECTED	N/DETECTED	N/DETECTED	N/DETECTED	N/DETECTED
N053	NO LIVESTOCK	NO	YES	UNTREATED	DIARRHOEA	N/DETECTED	N/DETECTED	N/DETECTED	N/DETECTED	N/DETECTED
N122	NO LIVESTOCK	NO	YES	UNTREATED	FEVER	N/DETECTED	N/DETECTED	N/DETECTED	N/DETECTED	N/DETECTED
N118	NO LIVESTOCK	NO	NO	TREATED	DIARRHOEA	N/DETECTED	N/DETECTED	N/DETECTED	N/DETECTED	N/DETECTED
N121	YES	NO	YES	UNTREATED	DIARRHOEA	DETECTED	DETECTED	DETECTED	DETECTED	DETECTED
N117	YES	NO	YES	UNTREATED	FEVER	N/DETECTED	N/DETECTED	N/DETECTED	N/DETECTED	N/DETECTED
N120	NO LIVESTOCK	NO	NO	TREATED	FEVER	N/DETECTED	N/DETECTED	N/DETECTED	N/DETECTED	N/DETECTED
N115	NO LIVESTOCK	NO	NO	TREATED	FEVER	DETECTED	N/DETECTED	N/DETECTED	N/DETECTED	N/DETECTED
N036	NO LIVESTOCK	NO	YES	UNTREATED	FEVER	N/DETECTED	N/DETECTED	N/DETECTED	N/DETECTED	N/DETECTED
N111	NO LIVESTOCK	NO	YES	UNTREATED	DIARRHOEA	N/DETECTED	N/DETECTED	N/DETECTED	N/DETECTED	N/DETECTED
N034	YES	NO	NO	UNTREATED	FEVER	N/DETECTED	N/DETECTED	N/DETECTED	N/DETECTED	N/DETECTED
N109	YES	NO	YES	UNTREATED	DIARRHOEA	N/DETECTED	N/DETECTED	N/DETECTED	N/DETECTED	N/DETECTED
N033	NO LIVESTOCK	NO	NO	TREATED	DIARRHOEA	N/DETECTED	N/DETECTED	N/DETECTED	N/DETECTED	N/DETECTED
N097	NO LIVESTOCK	NO	NO	TREATED	DIARRHOEA	N/DETECTED	N/DETECTED	N/DETECTED	N/DETECTED	N/DETECTED
N032	YES	NO	NO	TREATED	FEVER	DETECTED	N/DETECTED	N/DETECTED	N/DETECTED	N/DETECTED
N098	YES	NO	NO	TREATED	DIARRHOEA	N/DETECTED	N/DETECTED	N/DETECTED	N/DETECTED	N/DETECTED
N099	NO LIVESTOCK	NO	NO	TREATED	FEVER	N/DETECTED	N/DETECTED	N/DETECTED	N/DETECTED	N/DETECTED
N102	NO LIVESTOCK	NO	NO	TREATED	FEVER	N/DETECTED	N/DETECTED	N/DETECTED	N/DETECTED	N/DETECTED
N103	YES	NO	YES	UNTREATED	DIARRHOEA	DETECTED	DETECTED	N/DETECTED	N/DETECTED	N/DETECTED
N085	YES	NO	YES	UNTREATED	DIARRHOEA	N/DETECTED	N/DETECTED	N/DETECTED	N/DETECTED	N/DETECTED
N107	YES	NO	YES	UNTREATED	DIARRHOEA	N/DETECTED	N/DETECTED	N/DETECTED	N/DETECTED	N/DETECTED
N005B	YES	YES	YES	UNTREATED	DIARRHOEA	N/DETECTED	N/DETECTED	N/DETECTED	N/DETECTED	N/DETECTED
N086	YES	NO	YES	UNTREATED	DIARRHOEA	N/DETECTED	N/DETECTED	N/DETECTED	N/DETECTED	N/DETECTED
N080	YES	YES	YES	UNTREATED	DIARRHOEA	N/DETECTED	N/DETECTED	N/DETECTED	N/DETECTED	N/DETECTED
N084	YES	YES	NO	UNTREATED	FEVER	N/DETECTED	N/DETECTED	N/DETECTED	N/DETECTED	N/DETECTED
N083	YES	YES	YES	UNTREATED	DIARRHOEA	N/DETECTED	N/DETECTED	N/DETECTED	N/DETECTED	N/DETECTED
N081	YES	YES	YES	UNTREATED	DIARRHOEA	N/DETECTED	N/DETECTED	N/DETECTED	N/DETECTED	N/DETECTED
N082	YES	YES	YES	UNTREATED	FEVER	N/DETECTED	N/DETECTED	N/DETECTED	N/DETECTED	N/DETECTED
N062	YES	YES	YES	UNTREATED	FEVER	N/DETECTED	N/DETECTED	N/DETECTED	N/DETECTED	N/DETECTED
N094	YES	YES	YES	UNTREATED	DIARRHOEA	N/DETECTED	N/DETECTED	N/DETECTED	N/DETECTED	N/DETECTED
N010B	YES	YES	YES	UNTREATED	DIARRHOEA	DETECTED	N/DETECTED	N/DETECTED	N/DETECTED	N/DETECTED
N006B	YES	YES	YES	UNTREATED	DIARRHOEA	DETECTED	N/DETECTED	N/DETECTED	N/DETECTED	N/DETECTED
N014B	YES	YES	YES	UNTREATED	DIARRHOEA	DETECTED	N/DETECTED	N/DETECTED	N/DETECTED	N/DETECTED
N013B	YES	YES	YES	UNTREATED	DIARRHOEA	N/DETECTED	N/DETECTED	N/DETECTED	N/DETECTED	N/DETECTED
N009B	NO LIVESTOCK	YES	YES	UNTREATED	DIARRHOEA	N/DETECTED	N/DETECTED	N/DETECTED	N/DETECTED	N/DETECTED
N008B	YES	YES	YES	UNTREATED	DIARRHOEA	N/DETECTED	N/DETECTED	N/DETECTED	N/DETECTED	N/DETECTED
N007B	YES	YES	YES	UNTREATED	DIARRHOEA	N/DETECTED	N/DETECTED	N/DETECTED	N/DETECTED	N/DETECTED
N003BZL	YES	YES	YES	UNTREATED	DIARRHOEA	DETECTED	DETECTED	DETECTED	DETECTED	DETECTED
N068	YES	YES	YES	UNTREATED	DIARRHOEA	N/DETECTED	N/DETECTED	N/DETECTED	N/DETECTED	N/DETECTED
N092	YES	YES	YES	UNTREATED	DIARRHOEA	N/DETECTED	N/DETECTED	N/DETECTED	N/DETECTED	N/DETECTED
N008	YES	YES	YES	UNTREATED	DIARRHOEA	N/DETECTED	N/DETECTED	N/DETECTED	N/DETECTED	N/DETECTED
N005	YES	YES	YES	UNTREATED	DIARRHOEA	DETECTED	DETECTED	N/DETECTED	N/DETECTED	N/DETECTED
N006	YES	YES	YES	UNTREATED	DIARRHOEA	DETECTED	DETECTED	N/DETECTED	N/DETECTED	N/DETECTED
N116	YES	YES	YES	UNTREATED	FEVER	DETECTED	DETECTED	N/DETECTED	N/DETECTED	N/DETECTED
N139	YES	YES	YES	UNTREATED	DIARRHOEA	DETECTED	DETECTED	N/DETECTED	N/DETECTED	N/DETECTED
N038	YES	YES	YES	UNTREATED	FEVER	N/DETECTED	N/DETECTED	N/DETECTED	N/DETECTED	N/DETECTED
N004B	NO LIVESTOCK	NO	NO	UNTREATED	DIARRHOEA	N/DETECTED	N/DETECTED	N/DETECTED	N/DETECTED	N/DETECTED
N031B	NO LIVESTOCK	NO	NO	UNTREATED	DIARRHOEA	N/DETECTED	N/DETECTED	N/DETECTED	N/DETECTED	N/DETECTED
N002B	NO LIVESTOCK	NO	NO	TREATED	DIARRHOEA	N/DETECTED	N/DETECTED	N/DETECTED	N/DETECTED	N/DETECTED
B012B	NO LIVESTOCK	NO	NO	UNTREATED	DIARRHOEA	N/DETECTED	N/DETECTED	N/DETECTED	N/DETECTED	N/DETECTED
N100	NO LIVESTOCK	NO	YES	UNTREATED	DIARRHOEA	N/DETECTED	N/DETECTED	N/DETECTED	N/DETECTED	N/DETECTED
N144	YES	NO	YES	TREATED	DIARRHOEA	DETECTED	DETECTED	DETECTED	DETECTED	DETECTED
N146	YES	NO	NO	TREATED	DIARRHOEA	N/DETECTED	N/DETECTED	N/DETECTED	N/DETECTED	N/DETECTED
N147	YES	NO	NO	UNTREATED	DIARRHOEA	N/DETECTED	N/DETECTED	N/DETECTED	N/DETECTED	N/DETECTED
N149	YES	YES	YES	UNTREATED	DIARRHOEA	N/DETECTED	N/DETECTED	N/DETECTED	N/DETECTED	N/DETECTED
N148	YES	YES	YES	UNTREATED	N/DETECTED	N/DETECTED	N/DETECTED	N/DETECTED	N/DETECTED	N/DETECTED
