# Supplementary material for: Prevalence, virulence profiles and antibiotic susceptibility patterns of Shiga toxin producing Escherichia coli O157:H7 among children 6–59 months in Longido, Arusha-Tanzania
Source: PLoS One. 2026 Jul 10;21(7):e0353396. doi: 10.1371/journal.pone.0353396 (PMC13353950; doi:10.1371/journal.pone.0353396)
Supplement: S2 Dataset — Dataset containing STEC virulence gene profiles and antibiotic susceptibility data used in the analyses reported in this study. (XLSX) [file pone.0353396.s005.xlsx]

## Sheet: Sheet1
Sample ID	rfbE gene	stx1 gene	stx2 gene	HlyA gene	eaeA gene	Ciprofloxacin (CIP5)	Gentamicin (GEN10)	Cefotaxime (CTX30)	Trimethoprim (COT25)	Ceftazidime (CAZ30)	Ampicillin (AMP10)
N110	DETECTED	DETECTED	DETECTED	N/DETECTED	DETECTED	SUSCEPTIBLE	SUSCEPTIBLE	SUSCEPTIBLE	RESISTANT	SUSCEPTIBLE	RESISTANT
N002	DETECTED	DETECTED	DETECTED	DETECTED	DETECTED	SUSCEPTIBLE	SUSCEPTIBLE	SUSCEPTIBLE	RESISTANT	SUSCEPTIBLE	RESISTANT
N015	DETECTED	DETECTED	DETECTED	DETECTED	DETECTED	SUSCEPTIBLE	SUSCEPTIBLE	SUSCEPTIBLE	RESISTANT	SUSCEPTIBLE	RESISTANT
N052	DETECTED	DETECTED	DETECTED	DETECTED	DETECTED	SUSCEPTIBLE	SUSCEPTIBLE	SUSCEPTIBLE	RESISTANT	SUSCEPTIBLE	RESISTANT
N021	DETECTED	DETECTED	DETECTED	DETECTED	DETECTED	SUSCEPTIBLE	SUSCEPTIBLE	SUSCEPTIBLE	RESISTANT	SUSCEPTIBLE	RESISTANT
N043	DETECTED	DETECTED	DETECTED	DETECTED	DETECTED	SUSCEPTIBLE	SUSCEPTIBLE	SUSCEPTIBLE	RESISTANT	SUSCEPTIBLE	RESISTANT
N070	DETECTED	DETECTED	N/DETECTED	N/DETECTED	N/DETECTED	SUSCEPTIBLE	SUSCEPTIBLE	SUSCEPTIBLE	RESISTANT	SUSCEPTIBLE	RESISTANT
N074	DETECTED	DETECTED	N/DETECTED	N/DETECTED	N/DETECTED	SUSCEPTIBLE	SUSCEPTIBLE	SUSCEPTIBLE	RESISTANT	SUSCEPTIBLE	RESISTANT
N009	DETECTED	DETECTED	DETECTED	DETECTED	DETECTED	SUSCEPTIBLE	SUSCEPTIBLE	SUSCEPTIBLE	RESISTANT	SUSCEPTIBLE	RESISTANT
N016	DETECTED	DETECTED	DETECTED	DETECTED	DETECTED	SUSCEPTIBLE	SUSCEPTIBLE	SUSCEPTIBLE	RESISTANT	SUSCEPTIBLE	RESISTANT
N105	DETECTED	DETECTED	N/DETECTED	N/DETECTED	N/DETECTED	SUSCEPTIBLE	SUSCEPTIBLE	SUSCEPTIBLE	RESISTANT	SUSCEPTIBLE	RESISTANT
N011B	DETECTED	DETECTED	DETECTED	DETECTED	DETECTED	SUSCEPTIBLE	SUSCEPTIBLE	SUSCEPTIBLE	RESISTANT	SUSCEPTIBLE	RESISTANT
N121	DETECTED	DETECTED	DETECTED	DETECTED	DETECTED	SUSCEPTIBLE	SUSCEPTIBLE	SUSCEPTIBLE	RESISTANT	SUSCEPTIBLE	RESISTANT
N103	DETECTED	DETECTED	N/DETECTED	N/DETECTED	N/DETECTED	SUSCEPTIBLE	SUSCEPTIBLE	SUSCEPTIBLE	RESISTANT	SUSCEPTIBLE	RESISTANT
N003BZL	DETECTED	DETECTED	DETECTED	DETECTED	DETECTED	SUSCEPTIBLE	SUSCEPTIBLE	SUSCEPTIBLE	RESISTANT	SUSCEPTIBLE	RESISTANT
N005	DETECTED	DETECTED	N/DETECTED	N/DETECTED	N/DETECTED	SUSCEPTIBLE	SUSCEPTIBLE	SUSCEPTIBLE	RESISTANT	SUSCEPTIBLE	RESISTANT
N006	DETECTED	DETECTED	N/DETECTED	N/DETECTED	N/DETECTED	SUSCEPTIBLE	SUSCEPTIBLE	SUSCEPTIBLE	RESISTANT	SUSCEPTIBLE	RESISTANT
N116	DETECTED	DETECTED	N/DETECTED	N/DETECTED	N/DETECTED	SUSCEPTIBLE	SUSCEPTIBLE	SUSCEPTIBLE	RESISTANT	SUSCEPTIBLE	RESISTANT
N139	DETECTED	DETECTED	N/DETECTED	N/DETECTED	N/DETECTED	SUSCEPTIBLE	SUSCEPTIBLE	SUSCEPTIBLE	RESISTANT	SUSCEPTIBLE	RESISTANT
N144	DETECTED	DETECTED	DETECTED	DETECTED	DETECTED	SUSCEPTIBLE	SUSCEPTIBLE	SUSCEPTIBLE	RESISTANT	SUSCEPTIBLE	RESISTANT
